# Supplementary material for: Genome-wide association analyses of child genotype effects and parent-of-origin effects in specific language impairment
Source: Genes Brain Behav. 2014 Mar 24;13(4):418–29. doi: 10.1111/gbb.12127 (PMC4114547; doi:10.1111/gbb.12127)
Supplement: Appendix S1 — Annotated summary for top associations. [file gbb-13-418-sd1.xlsx]

## Sheet: Paternal P<10-4
SNP	Chromosome	Position (hg18)	P-value for paternal association	MAF in SLIC (founders)	gene	left_gene	right_gene
rs4280164	14	23841124	3.74259e-08	0.2329	C14orf21	DHRS1	CIDEB
rs11158632	14	23839502	4.61763e-08	0.2323	C14orf21	DHRS1	CIDEB
rs2144494	14	23843226	4.93946e-08	0.2317	C14orf21 CIDEB	DHRS1	CIDEB
rs2281472	14	23845685	1.12444e-07	0.2537	CIDEB	C14orf21	LTB4R2
rs7801303	7	40884595	3.50755e-07	0.4416	NA	C7orf10	INHBA
rs3181384	14	23856815	1.57535e-06	0.2427	ADCY4	LTB4R	ADCY4
rs16924016	9	99551151	5.45742e-06	0.05074	NA	KRT18P13	FOXE1
rs2209852	13	94315623	6.03543e-06	0.4658	NA	LOC100129259	ABCC4
rs3800471	6	34589118	1.25415e-05	0.1022	PACSIN1	RPS10	SPDEF
rs3929573	12	128424186	1.42693e-05	0.361	TMEM132D	NLRP9P	FLJ31485
rs12218054	10	49471245	1.4804e-05	0.2306	ARHGAP22	MAPK8	WDFY4
rs11060288	12	128425481	1.56125e-05	0.4242	TMEM132D	NLRP9P	FLJ31485
rs10998696	10	70713787	1.82071e-05	0.3837	HK1 HK1	LOC100130690	LOC100132400
rs2272903	6	50894529	2.10735e-05	0.1034	TFAP2B	TFAP2D	RPS17L4
rs2243504	15	55384572	2.1654e-05	0.4402	LOC283663	TCF12	LOC283663
rs11758326	6	34590476	2.1814e-05	0.1005	PACSIN1	RPS10	SPDEF
rs9847681	3	145187206	2.2131e-05	0.03537	C3orf58	LOC257039	LOC100132661
rs10519193	15	46950245	2.22936e-05	0.2482	SHC4	CEP152	EID1
rs6894496	5	57427603	2.49554e-05	0.3066	NA	ACTBL2	LOC728103
rs5030916	10	70719104	2.51283e-05	0.3917	HK1 HK1	LOC100130690	LOC100132400
rs723821	1	163283335	2.60204e-05	0.1002	NA	LOC100128984	LMX1A
rs9309457	2	71587449	2.65996e-05	0.1869	DYSF	ZNF638	CYP26B1
rs12049040	1	166788239	2.72953e-05	0.1814	NA	XCL2	XCL1
rs12682145	8	22669117	3.10921e-05	0.1817	PEBP4	EGR3	RHOBTB2
rs2733332	15	55175641	3.15631e-05	0.4246	TCF12 TCF12 TCF12	LOC145783	LOC729157
rs2068832	19	52838540	3.18236e-05	0.3512	NA	ZNF541	GLTSCR1
rs2036537	17	28695583	3.3724e-05	0.4829	ACCN1	LOC100129255	TLK2P1
rs7803214	7	44944676	3.50425e-05	0.06934	NA	MRPS23P1	MYO1G
rs7257240	19	52827558	3.56045e-05	0.3476	NA	ZNF541	GLTSCR1
rs1031773	2	170479268	3.80476e-05	0.1594	NA	METTL5	UBR3
rs2100346	8	81004527	3.81721e-05	0.319	MRPS28	HEY1	TPD52
rs10021969	4	138754884	3.90018e-05	0.1966	NA	PCDH18	LOC641365
rs967514	15	55201068	3.90983e-05	0.4195	TCF12 TCF12 TCF12	LOC145783	LOC729157
rs2334283	19	52855352	3.92915e-05	0.35	NA	ZNF541	GLTSCR1
rs711688	3	22055823	3.95595e-05	0.281	NA	ZNF385D	LOC728516
rs16880741	6	50945667	4.03458e-05	0.1034	NA	RPS17L4	FTHP1
rs9381917	6	51019293	4.03458e-05	0.1034	NA	FTHP1	LOC646517
rs4679316	3	128167690	4.26434e-05	0.2598	NA	CHCHD6	PLXNA1
rs9879081	3	145188992	4.46061e-05	0.0365	C3orf58	LOC257039	LOC100132661
rs1569777	6	50916704	4.5751e-05	0.1046	TFAP2B	TFAP2D	RPS17L4
rs6911841	6	82473859	4.57631e-05	0.05109	NA	LOC100131508	FAM46A
rs1385614	4	177230033	4.59747e-05	0.3954	WDR17	GPM6A	SPATA4
rs9292436	5	31683734	4.78442e-05	0.06585	NA	C5orf22	PDZD2
rs3912513	3	21857663	5.1973e-05	0.2348	NA	ZNF385D	LOC728516
rs6133102	20	4195105	5.26954e-05	0.118	NA	ADRA1D	RPL7AL2
rs2703580	15	55140326	5.34016e-05	0.4221	TCF12 TCF12 TCF12	LOC145783	LOC729157
rs1988952	19	37696041	5.40369e-05	0.3619	NA	DPY19L3	PDCD5
rs159784	20	4296037	5.46515e-05	0.4829	NA	ADRA1D	RPL7AL2
rs17271418	19	52677032	5.471e-05	0.07946	KPTN	SLC8A2	NAPA
rs6838421	4	176984166	5.54235e-05	0.07073	GPM6A	LOC391718	WDR17
rs3802196	8	99209555	5.57065e-05	0.1756	POP1	HRSP12	NPAL2
rs2132339	4	176982740	5.82249e-05	0.07056	GPM6A	LOC391718	WDR17
rs11058946	12	126093023	5.92185e-05	0.09124	NA	LOC121296	LOC100132564
rs2059058	19	37698218	5.94491e-05	0.3552	NA	DPY19L3	PDCD5
rs17702764	6	67117492	6.04021e-05	0.08637	NA	NUFIP1P	LOC100128757
rs1323532	1	166762896	6.19136e-05	0.1921	NA	LOC730016	XCL2
rs11753634	6	34590245	6.32031e-05	0.09367	PACSIN1	RPS10	SPDEF
rs12656156	5	174617414	6.41699e-05	0.03049	NA	FLJ16171	DRD1
rs10762275	10	70710625	6.43386e-05	0.4294	HK1 HK1	LOC100130690	LOC100132400
rs6084686	20	4207840	6.60485e-05	0.1192	NA	ADRA1D	RPL7AL2
rs259463	3	22063185	6.67244e-05	0.28	NA	ZNF385D	LOC728516
rs16875141	5	5301501	6.74871e-05	0.06691	ADAMTS16	LOC340094	LOC442131
rs4852806	2	71627519	6.78063e-05	0.128	DYSF	ZNF638	CYP26B1
rs9296092	6	33586474	6.91919e-05	0.4136	NA	ZBTB9	BAK1
rs503662	2	21267647	6.93068e-05	0.2457	NA	LOC100129278	LOC645949
rs868360	1	149957771	6.96126e-05	0.1415	FLJ36032	TNRC4	MRPL9
rs454612	7	145923021	7.15781e-05	0.2725	CNTNAP2	LOC643308	tcag7.1231
rs1053989	5	76300791	7.16576e-05	0.3723	CRHBP	S100Z	AGGF1
rs7229921	18	12273547	7.20933e-05	0.2805	NA	CIDEA	TUBB6
rs567071	2	21259295	7.39469e-05	0.2476	NA	LOC100129278	LOC645949
rs259456	3	22059143	7.75878e-05	0.2831	NA	ZNF385D	LOC728516
rs10206521	2	21274333	7.79728e-05	0.4877	NA	LOC100129278	LOC645949
rs166315	3	22058591	7.825e-05	0.2871	NA	ZNF385D	LOC728516
rs4746834	10	70711812	8.12333e-05	0.4282	HK1 HK1	LOC100130690	LOC100132400
rs769051	6	33581871	8.3973e-05	0.4124	NA	ZBTB9	BAK1
rs259458	3	22060611	8.43913e-05	0.2835	NA	ZNF385D	LOC728516
rs2910597	5	57523367	8.62248e-05	0.4294	NA	LOC728103	PLK2
rs12974501	19	34924286	8.73555e-05	0.04988	NA	C19orf12	CCNE1
rs2809143	14	97421356	8.84277e-05	0.03309	NA	LOC100132612	C14orf177
rs10498816	6	58727886	8.93564e-05	0.0602	NA	LOC727842	LOC727798
rs3802195	8	99209384	8.95567e-05	0.1825	POP1	HRSP12	NPAL2
rs7098855	10	49457084	8.97512e-05	0.2725	ARHGAP22	MAPK8	WDFY4
rs16854874	3	145257221	9.16723e-05	0.0365	NA	C3orf58	LOC100132661
rs9809103	3	145308129	9.16723e-05	0.0365	NA	C3orf58	LOC100132661
rs9825324	3	145311332	9.16723e-05	0.0365	NA	C3orf58	LOC100132661
rs11706025	3	145245110	9.18798e-05	0.03659	NA	C3orf58	LOC100132661
rs11717074	3	145335877	9.34476e-05	0.03537	NA	C3orf58	LOC100132661
rs11177448	12	67692087	9.37996e-05	0.2624	NA	CPM	CPSF6
rs7213724	17	28713170	9.56249e-05	0.3841	ACCN1	LOC100129255	TLK2P1
rs2964189	5	57518695	9.56426e-05	0.428	NA	LOC728103	PLK2
rs9815346	3	118500485	9.59216e-05	0.4428	NA	LOC728873	IGSF11
rs12900589	15	55160528	9.66476e-05	0.4331	TCF12 TCF12 TCF12	LOC145783	LOC729157
rs3738804	1	211201274	9.71505e-05	0.03079	VASH2	FLVCR1	ANGEL2
rs12140071	1	19983023	9.80727e-05	0.05839	TMCO4	HTR6	RNF186
rs9394363	6	36666942	9.82224e-05	0.2378	NA	STK38	SFRS3
rs9285264	13	68565021	9.87121e-05	0.335	NA	LOC730239	LOC100128625

## Sheet: Maternal P<10-4
SNP	Chromosome	Position (hg18)	P-value for maternal association	MAF in SLIC (founders)	gene	left_gene	right_gene
rs10447141	5	39852924	1.15967e-07	0.3212	NA	LOC285634	LOC100127944
rs980306	5	39852592	3.90648e-07	0.2963	NA	LOC285634	LOC100127944
rs6895329	5	39861497	1.02191e-06	0.2915	NA	LOC285634	LOC100127944
rs17194068	5	39857074	1.03684e-06	0.2939	NA	LOC285634	LOC100127944
rs1994882	5	39841921	1.55619e-06	0.2445	NA	LOC285634	LOC100127944
rs765439	2	155459128	1.65052e-06	0.4976	NA	KCNJ3	LOC642721
rs7776515	7	149807879	2.24122e-06	0.3041	GIMAP8	GIMAP8	tcag7.875
rs977869	2	155465495	2.37035e-06	0.4988	NA	KCNJ3	LOC642721
rs7141841	14	98621051	2.51342e-06	0.1046	NA	RPL3P4	BCL11B
rs6454990	6	94996236	8.06676e-06	0.2068	NA	TSG1	LOC100132830
rs4516909	5	153757629	9.06393e-06	0.4732	GALNT10	MFAP3	SAP30L
rs1567010	5	40086058	9.92891e-06	0.291	NA	LOC285634	LOC100127944
rs13230093	7	143068367	1.17915e-05	0.07073	NA	FAM115C	CTAGE6
rs11888990	2	60108817	1.38655e-05	0.07421	NA	LOC647038	BCL11A
rs12658486	5	39841974	1.43443e-05	0.191	NA	LOC285634	LOC100127944
rs10778561	12	106385753	1.47731e-05	0.2895	BTBD11	CRY1	PWP1
rs12239592	1	155594195	1.61153e-05	0.08394	NA	ETV3	FCRL5
rs1389881	5	123946447	1.70482e-05	0.07421	NA	KRT18P16	ZNF608
rs375697	21	36939399	1.75917e-05	0.3321	NA	LOC728816	SIM2
rs1552549	8	84634405	1.92892e-05	0.3273	NA	LOC100130153	RALYL
rs941953	14	103629605	2.08539e-05	0.1474	LOC374569	TDRD9	KIF26A
rs16940375	16	84654129	2.09108e-05	0.09582	NA	IRF8	LOC732275
rs1353835	5	39784227	2.54712e-05	0.4085	NA	LOC100129040	LOC100127944
rs12668343	7	25512362	2.56111e-05	0.146	NA	LOC100131016	LOC646588
rs2017054	21	36939989	2.6057e-05	0.3456	NA	LOC728816	SIM2
rs12436143	14	101150489	2.76544e-05	0.4767	NA	DIO3	RPL26P4
rs1074353	11	5582817	3.12506e-05	0.4183	TRIM6 TRIM6-TRIM34	OR52B6	TRIM34
rs7862199	9	8460572	3.15563e-05	0.1338	PTPRD PTPRD PTPRD PTPRD	C9orf123	LOC100127999
rs2939378	5	40078002	3.42604e-05	0.3667	NA	LOC285634	LOC100127944
rs4676908	3	73357684	3.44645e-05	0.489	NA	LOC344709	PDZRN3
rs401789	21	36928009	3.72578e-05	0.3252	NA	LOC728816	SIM2
rs13028240	2	60494833	3.92555e-05	0.2944	NA	LOC647038	BCL11A
rs17367956	2	227773072	3.94768e-05	0.2007	COL4A3 COL4A3 COL4A3	COL4A4	MFF
rs580091	4	172987549	4.07735e-05	0.4477	GALNT17	LOC441052	LOC100130244
rs2021314	6	94994454	4.51796e-05	0.3598	NA	TSG1	LOC100132830
rs2077520	20	17669518	4.54445e-05	0.2263	NA	BANF2	SNX5
rs1505210	11	4670386	4.61345e-05	0.1748	OR51E2	OR51C1P	OR51F5P
rs618051	5	39902670	4.62358e-05	0.2793	NA	LOC285634	LOC100127944
rs12667972	7	25520227	4.64677e-05	0.146	NA	LOC100131016	LOC646588
rs1816088	5	39897583	4.71601e-05	0.2555	NA	LOC285634	LOC100127944
rs2734394	21	36936521	5.00496e-05	0.324	NA	LOC728816	SIM2
rs2147686	13	110665502	5.03319e-05	0.2476	ARHGEF7	PARP1P1	C13orf16
rs9519500	13	104319507	5.3591e-05	0.05839	NA	LOC728183	DAOA
rs5030244	11	32380327	5.45471e-05	0.08151	WT1 WT1 WT1	RCN1	WIT1
rs419945	21	36937075	5.48694e-05	0.3248	NA	LOC728816	SIM2
rs7773871	6	113602911	5.51929e-05	0.4599	NA	PA2G4P5	LOC643884
rs4653135	1	33666416	5.92495e-05	0.2335	NA	PHC2	LOC100131451
rs10992452	9	92003159	6.37136e-05	0.05961	NA	IL6RL1	OR7E31P
rs13016030	2	60121763	6.3873e-05	0.07543	NA	LOC647038	BCL11A
rs10521296	16	52120744	6.46135e-05	0.1207	NA	AKTIP	RPGRIP1L
rs1190725	14	101141416	6.50701e-05	0.4926	NA	DIO3	RPL26P4
rs12127097	1	33623476	6.67978e-05	0.2324	NA	PHC2	LOC100131451
rs11133304	4	54665441	6.68758e-05	0.1679	NA	GSX2	LOC442108
rs2274860	20	61596743	6.71038e-05	0.1173	EEF1A2	KCNQ2	C20orf149
rs10773770	12	129420980	7.41606e-05	0.15	PIWIL1	FZD10	RIMBP2
rs17218399	5	40061719	7.54121e-05	0.2762	NA	LOC285634	LOC100127944
rs6739977	2	227773339	7.60323e-05	0.2024	COL4A3 COL4A3 COL4A3	COL4A4	MFF
rs9874037	3	24246661	7.65361e-05	0.1071	THRB	NR1D2	LOC644990
rs9547858	13	36900794	8.05785e-05	0.05231	NA	CSNK1A1L	POSTN
rs9547878	13	36915740	8.05785e-05	0.05231	NA	CSNK1A1L	POSTN
rs4661028	1	155588934	8.1551e-05	0.08537	NA	ETV3	FCRL5
rs6836652	4	12740097	8.33816e-05	0.2598	NA	LOC644753	HSP90AB2P
rs2029285	11	103923404	8.35489e-05	0.3418	NA	PDGFD	LOC643718
rs542708	5	39968025	8.4195e-05	0.2384	NA	LOC285634	LOC100127944
rs9638826	7	25521381	8.73102e-05	0.2768	NA	LOC100131016	LOC646588
rs6681688	1	81653800	8.73513e-05	0.4793	NA	LOC343301	LOC729817
rs4362026	1	81663402	8.73513e-05	0.4805	NA	LOC343301	LOC729817
rs11756439	6	169389954	8.78934e-05	0.3017	THBS2	LOC100132959	LOC100130617
rs3217875	12	4271462	8.89172e-05	0.02555	CCND2	LOC100129645	C12orf5
rs4436535	11	4688043	8.93167e-05	0.2421	NA	OR51E2	OR51C4P
rs12486903	3	73359642	8.93356e-05	0.4268	NA	LOC344709	PDZRN3
rs16979829	20	54380457	9.12878e-05	0.03163	AURKA AURKA AURKA AURKA AURKA	C20orf108	CSTF1
rs2029288	4	140389542	9.25613e-05	0.2652	NA	LOC100129986	OSAP
rs464299	21	40874503	9.76751e-05	0.2721	DSCAM	PCP4	BACE2
rs17034986	3	11668869	9.86922e-05	0.09367	VGLL4	LOC100130924	C3orf31

## Sheet: Child Trend P < 10-4
SNP	Chromosome	Position (hg18)	P-val for child trend association	MAF in SLIC (founders)	gene	left_gene	right_gene
rs4790018	17	74876673	1.17203e-06	0.4343	HRNBP3	FLJ21865	LOC100133145
rs7109365	11	98501164	2.96112e-06	0.191	CNTN5	LOC643381	LOC100128632
rs11876129	18	5898566	5.68233e-06	0.08537	NA	LOC729309	L3MBTL4
rs574715	3	73388499	6.93171e-06	0.4319	NA	LOC344709	PDZRN3
rs671986	3	73391638	1.0196e-05	0.4331	NA	LOC344709	PDZRN3
rs7827167	8	15643069	1.23887e-05	0.4142	TUSC3	LOC100129568	LOC137012
rs4977291	9	19224830	1.24442e-05	0.1131	NA	LOC253482	DENND4C
rs7760531	6	37760708	1.30579e-05	0.3723	MDGA1	LOC100129207	ZFAND3
rs4266409	5	28525082	1.58545e-05	0.05488	NA	LOC100128659	LOC729862
rs4977517	9	19229168	1.7042e-05	0.1232	NA	LOC253482	DENND4C
rs9874037	3	24246661	1.76332e-05	0.1071	THRB	NR1D2	LOC644990
rs12595787	15	68959752	1.8478e-05	0.2809	THAP10	KRT8P9	THAP10
rs17122932	14	86582891	1.942e-05	0.0146	NA	LOC283585	LOC730121
rs10762485	10	73289434	2.04649e-05	0.3054	NA	PSAP	CHST3
rs12489472	3	20276358	2.23807e-05	0.1667	NA	SGOL1	VENTXP7
rs168474	8	15643958	2.79135e-05	0.4221	TUSC3	LOC100129568	LOC137012
rs3801150	7	139332163	2.95699e-05	0.3325	TBXAS1	LOC653052	PARP12
rs1903027	4	180952004	3.03161e-05	0.438	NA	LOC391719	hCG_2025798
rs1076929	6	36456778	3.1913e-05	0.3012	ETV7	C6orf222	PXT1
rs4844743	1	207258762	3.45399e-05	0.1423	NA	PLXNA2	LOC391158
rs9467476	6	25476957	3.63486e-05	0.05961	LRRC16A	LOC100128495	SCGN
rs7180648	15	69769648	3.84366e-05	0.14	THSD4	hCG_2004593	NR2E3
rs11899852	2	113976565	3.91277e-05	0.02963	NA	FOXD4L1	LOC729468
rs1854551	9	19225270	4.18993e-05	0.1222	NA	LOC253482	DENND4C
rs16982473	21	15653875	4.37429e-05	0.01485	NA	NRIP1	CYCSP42
rs17122951	14	86598029	4.4633e-05	0.01229	NA	LOC283585	LOC730121
rs7184877	16	75589006	4.77656e-05	0.302	NA	LOC100128497	MON1B
rs2380763	4	37254186	5.02674e-05	0.3545	C4orf19	KIAA1239	RELL1
rs12985089	19	14385126	5.17792e-05	0.04745	DDX39	CD97	PKN1
rs17408443	1	79355973	5.24161e-05	0.2993	NA	LOC729779	ADH5P2
rs6452234	5	24958546	5.28616e-05	0.1934	NA	CDH10	MSNL1
rs8033100	15	69764500	5.98431e-05	0.1404	THSD4	hCG_2004593	NR2E3
rs17796183	5	174052737	6.01809e-05	0.2354	NA	LOC100127922	MSX2
rs10046797	9	14823003	6.1403e-05	0.3394	FREM1	CER1	LDHAL4
rs2455800	3	15676593	6.15397e-05	0.4091	NA	BTD	ANKRD28
rs13271046	8	15853736	6.36541e-05	0.455	NA	hCG_1794003	MSR1
rs352750	8	15634382	6.48624e-05	0.3762	TUSC3	LOC100129568	LOC137012
rs170986	20	6708430	6.50412e-05	0.1707	BMP2	LOC728383	FUSIP1P2
rs6753271	2	86883184	6.63682e-05	0.3321	NA	CD8A	CD8B
rs7549301	1	207229035	7.16988e-05	0.1415	NA	PLXNA2	LOC391158
rs12037214	1	207212750	7.66693e-05	0.1411	NA	PLXNA2	LOC391158
rs624960	9	135164871	7.98015e-05	0.2445	NA	ABO	LOC653163
rs927716	6	51160645	8.02854e-05	0.3744	NA	FTHP1	LOC646517
rs955868	4	37466654	8.1523e-05	0.3187	NA	RELL1	LOC727821
rs9349560	6	50942338	9.05587e-05	0.3808	NA	RPS17L4	FTHP1
rs11115386	12	81684320	9.06508e-05	0.1945	TMTC2	C12orf26	LOC401725
rs1264353	6	30895740	9.90798e-05	0.1549	NA	IER3	DDR1

## Sheet: ALSPAC MAF
SNP	MAF in ALSPAC (founders)
rs1994882	0.2498
rs12658486	0.1951
rs17194068	0.2749
rs618051	0.275
rs2939378	0.3667
rs1567010	0.2794
